# Supplementary material for: Tertiary syphilis and cardiovascular disease: the united triad: case report
Source: Eur Heart J Case Rep. 2024 Jan 6;8(3):ytae013. doi: 10.1093/ehjcr/ytae013 (PMC10928481; doi:10.1093/ehjcr/ytae013)
Supplement: ytae013_Supplementary_Data [file ytae013_supplementary_data.zip]

Archive with 4 entries (4 files):
- renamed_17ccf.mp4
- renamed_3d378.mp4
- renamed_4ba43.mp4
- renamed_9e4ac.mp4
